# Supplementary material for: Diabetes Is an Independent Risk Factor for Cancer after Heart and/or Lung Transplantation
Source: J Clin Med. 2022 Jul 15;11(14):4127. doi: 10.3390/jcm11144127 (PMC9323113; doi:10.3390/jcm11144127)
Supplement: Supplementary file 1 [file jcm-11-04127-s001.zip]

Archive with 1 entries (1 files):
- jcm-1815506-supplementary.pdf
